# Supplementary material for: Three autoinducer molecules act in concert to control virulence gene expression in Vibrio cholerae
Source: Nucleic Acids Res. 2019 Jan 15;47(6):3171–83. doi: 10.1093/nar/gky1320 (PMC6451090; doi:10.1093/nar/gky1320)
Supplement: Supplementary Data [file gky1320_supplemental_files.zip]

Archive with 2 entries (2 files):
- MS DPO AphA 2018 revised supplement v05.pdf
- Table S1_Herzog et al 2018.xlsx
