# Supplementary material for: Three autoinducer molecules act in concert to control virulence gene expression in Vibrio cholerae
Source: Nucleic Acids Res. 2019 Jan 15;47(6):3171–83. doi: 10.1093/nar/gky1320 (PMC6451090; doi:10.1093/nar/gky1320)
Supplement: Supplementary Data [file gky1320_supplemental_files.zip › Table S1_Herzog et al 2018.xlsx]

## Sheet: Overview
Table S1: Global impact of the autoinducers AI-2, CAI-1, and DPO on the transcriptome of V. Cholerae
The genes listed were visualized as a heatmap in Fig. 6. Only transcripts with ≥ 10 gene reads and a fold change ≥ 2.0 compared to mock treated replicates were considered. An FDR corrected p-value of ≤ 0.01 was set as statistical cutoff.
	AI-2	DPO	CAI-1	AI-2+DPO	DPO + CAI-1	AI-2+CAI-1	AI-2+CAI-1+DPO
Feature ID	log2 Fold change	log2 Fold change	log2 Fold change	log2 Fold change	log2 Fold change	log2 Fold change	log2 Fold change
VC_0008	-0.0976108	0	-0.226509	-0.0840643	-0.400538	-1.17632	-1.16993
VC_0009	0	0.0840643	-0.275007	-0.163499	-0.411426	-1.19535	-1.20789
VC_0010	-0.0285692	-0.0285692	-0.201634	0	-0.333424	-1.42223	-1.38957
VC_0036	0.0703893	0.0565835	0.275007	0.263034	0.632268	0.910733	1.05658
Vcr004_1	-0.333424	-0.163499	-0.464668	-0.516015	-0.687061	-0.970854	-1.04963
VC_0076	0.176323	0.15056	0.464668	0.0285692	0.678072	1.20163	1.33342
VC_0098	0.163499	0.163499	0.389567	0.594549	0.925999	1.37295	1.42761
VC_0102	0.659925	0.918386	0.903038	0.992768	2.28392	2.95977	3.30159
RyhB	0.176323	0.555816	-0.367371	-0.963474	-0.389567	-1.34483	-1.81967
VC_0139	0.356144	0.275007	0.422233	0.495695	0.545968	0.823749	1.28688
VC_0151	0.201634	0.389567	0.333424	0.722466	0.918386	1.30451	1.60881
VC_0156	-0.333424	-0.422233	-0.214125	-0.495695	-0.773996	-0.887525	-1.0635
VC_0164	0.263034	0.62293	0.773996	0.773996	1.27501	1.18903	1.18269
VC_0165	0.226509	0.659925	0.782409	0.918386	1.28096	1.29278	1.22651
VC_0172	-0.137504	-0.15056	-0.378512	-0.344828	-0.495695	-1.04963	-0.978196
VC_0173	0	0.0143553	-0.333424	-0.321928	-0.594549	-1.1635	-0.948601
VC_0175	0.367371	1.1375	1.10434	0.963474	1.76553	2.0321	2.13093
VC_0178	0.298658	0.970854	1.04963	1.18903	1.68706	1.69599	1.81967
VC_0179	0.298658	0.815575	0.895303	1.01436	1.45418	1.4489	1.62293
VC_0180	0.124328	0.495695	0.555816	0.604071	0.9855	1.0072	1.0635
VC_0184	0.411426	0.443607	1.0635	0.344828	0.879706	1.21412	1.02857
VC_0185	-0.0840643	0.263034	0.238787	0.137504	0.641546	1.05658	1.22033
Vcr015	0.226509	0.238787	-0.632268	-0.321928	-0.992768	-2.37016	-1.80323
VC_0199	-0.214125	-0.0976108	-0.773996	-0.275007	-1.07724	-2.27501	-2.28688
VC_0200	-0.31034	-0.807355	-1.18269	-0.978196	-1.98914	-3.23266	-3.84599
VC_0201	-0.137504	-0.250962	-0.879706	-0.432959	-1.26903	-2.44095	-2.67807
VC_0202	-0.163499	-0.201634	-0.748461	-0.516015	-1.22033	-2.74631	-2.67129
VC_0203	-0.176323	-0.176323	-0.807355	-0.432959	-1.10434	-2.46205	-2.41143
VC_0282	0.214125	0.411426	0.275007	0.333424	0.871844	0.757023	1.0072
VC_0298	0.0426443	-0.0703893	0.238787	0.400538	0.722466	1.9782	3.26454
VC_0432	0.176323	0.432959	0.201634	0.831877	1.1177	1.38405	1.62761
VC_0484	-0.526069	-0.485427	-1.32193	-1.04963	-2.15381	-2.49057	-2.62293
VC_0488	0.344828	0.443607	0.214125	0.422233	0.807355	0.85599	1.09085
Vcr026	0.400538	0.978196	0.978196	0.695994	1.45943	1.5008	1.61353
VC_0490	0.584963	1.42761	1.31615	1.17632	1.926	2.01792	2.23573
VC_0491	0.650765	1.56071	1.52105	1.3505	2.14078	2.45418	2.53854
VC_0492	0.757023	1.64616	1.58496	1.44361	2.30451	2.61117	2.7845
VC_0522	0.124328	0.15056	-0.15056	-0.201634	-0.565597	-1.11103	-0.956057
VC_0583	0.933573	0.963474	1.90304	1.02857	2.34483	3.03386	3.09424
VC_0606	0.0285692	-0.85599	-0.85599	-1.20789	-1.86394	-1.65076	-1.91839
VC_0652	0.495695	0.31034	0.443607	0.454176	1.0072	0.895303	0.863938
VC_0658	-0.238787	-0.163499	-0.594549	-0.250962	-0.863938	-1.39506	-1.3505
VC_0662	-0.0426443	-0.286881	-0.356144	-0.411426	-0.992768	-1.3505	-1.40599
VC_0687	0.0565835	-0.286881	0.275007	-0.516015	-0.739848	-1.08406	-1.28688
VC_0703	0.422233	-0.124328	0.782409	0.0976108	0.831877	1.29278	1.20163
VC_0704	0.432959	-0.124328	0.650765	0.189034	0.773996	1.20789	1.1177
Vcr034	-0.31034	-0.575312	-0.333424	-1.23266	-1	-1.37851	-1.32193
VC_0770	-0.15056	-0.799087	-0.275007	-1.21412	-1.848	-2.04963	-2.57531
VC_0774	0.687061	1.51602	-0.163499	0.722466	0.536053	-0.286881	-0.565597
VC_0775	0	0.344828	-0.495695	-0.163499	-0.0565835	-0.695994	-1.31034
VC_0783	0.443607	1.23879	0.887525	1.23266	1.33914	1.37295	1.87184
VC_0811	0.918386	0.963474	1.58976	0.475085	1.63227	2.22342	2.28392
VC_0812	0.432959	1.02148	1.04264	1.28096	1.5656	1.76553	1.83188
VC_0813	0.678072	1.40054	1.35614	1.51096	1.8679	1.95606	2.20789
VC_0826	0.111031	-0.286881	-0.250962	-0.790772	-1.51096	-1.93734	-2.29572
VC_0827	0.31034	0.0703893	-0.201634	-0.475085	-1.23266	-1.58496	-1.76129
VC_0857	0.650765	1.33342	1.31615	0.933573	1.52607	1.81558	2.12433
VC_0859	0	0.214125	0.454176	0.214125	0.333424	0.970854	1.04264
VC_0860	0.356144	0.641546	0.807355	0.575312	0.910733	1.13093	1.43296
Vcr039	-0.0840643	0.0285692	0.0840643	-0.378512	0.0143553	-1.40054	-1.25096
VC_0884	-0.0976108	-0.176323	-0.464668	-0.485427	-0.887525	-1.11103	-0.963474
GvcB	-0.111031	-0.367371	-0.15056	-1.07724	-0.678072	-1.05658	-1.18269
VC_0910	0.321928	0.15056	0.389567	0.526069	0.604071	0.887525	1.07039
VC_0916	0.0703893	0.163499	-0.163499	-0.790772	-1.56071	-1.36737	-1.36177
VC_0917	0	0.0143553	-0.137504	-0.678072	-1.23266	-1.24489	-1.39506
VC_0930	-0.189034	0.555816	-0.321928	0.137504	-0.948601	-1.02857	-1.26903
VC_0934	-0.124328	-0.815575	-0.695994	-1.38405	-1.69599	-1.66903	-1.9855
VC_0975	0.526069	-0.137504	0.831877	-0.0285692	0.669027	1.59455	1.18903
VC_0976	0.432959	-0.367371	0.871844	-0.214125	0.545968	1.44361	1.09085
VC_1031	0.604071	0.526069	0.411426	0.475085	0.536053	1.21412	1.4957
VC_1034	0.344828	0.443607	-0.0285692	0.238787	0.584963	0.687061	1.09085
VC_1035	-0.632268	-0.895303	-0.903038	-0.903038	-1.5008	-1.20163	-1.20163
VC_1067	0.731183	0.263034	1.29278	0.15056	1.20163	1.84398	1.81147
4.5s RNA	-0.918386	-1.44361	-1.13093	-1.82782	-1.44361	-1.60881	-1.43296
VC_1080	0.378512	0.378512	0.464668	0.632268	0.799087	1.43296	1.62761
VC_1081	0.333424	0.378512	0.389567	0.505891	0.799087	1.44361	1.65076
VC_1082	0.286881	0.298658	0.0840643	0.545968	0.790772	1.40599	1.55582
VC_1083	-0.0703893	0.250962	0.176323	0.731183	0.748461	1.5656	1.67356
VC_1084	0.176323	0.163499	0.0565835	0.250962	0.400538	0.85599	1.0635
VC_1085	0.201634	0.31034	0.214125	0.505891	0.505891	1.04963	1.29866
VC_1086	0.238787	0.263034	0.31034	0.31034	0.584963	0.887525	1.14405
VC_1097	-0.137504	-0.263034	-0.286881	-0.432959	-0.632268	-0.790772	-1.02148
VC_1116	0.189034	0.333424	0.757023	-0.0703893	1.31034	3.12763	4.72028
VC_1131	-0.201634	-0.0426443	-0.687061	-0.176323	-0.831877	-1.50589	-1.48543
Vcr046	-0.0426443	-0.238787	-0.201634	-0.545968	-0.659925	-1.28688	-1.32769
VC_1142	0.669027	0.333424	0.823749	0.0976108	0.650765	1.0635	1.30451
Vcr047	0.454176	-0.0840643	0.641546	-0.176323	0.475085	0.83996	1.15704
VC_1150	0.0703893	0.286881	0.176323	0.773996	0.941106	1.15056	1.15704
VC_1153	0.298658	0.632268	0.823749	0.454176	1.36177	1.66448	1.86394
VC_1168	-0.214125	-0.454176	-0.731183	-0.695994	-1.44361	-2.49313	-2.38957
VC_1221	0.226509	0.378512	0.505891	-0.0703893	0.722466	1.56071	1.48543
VC_1223	0	0.124328	0.632268	0.250962	1.21412	1.26903	1.20163
VC_1224	-0.0426443	-0.0703893	0.545968	0.0840643	1.02857	0.863938	0.807355
VC_1231	0.378512	0.545968	0.226509	0.321928	0.879706	0.695994	1.08406
VC_1248	0.871844	0.31034	1.11103	0.650765	1.79077	3.1177	3.31325
VC_1280	0.250962	0.485427	0.925999	0.485427	1.64616	2.82985	2.6893
VC_1282	0.31034	0.704872	0.895303	0.704872	1.74846	2.76977	2.87971
VC_1284	0.367371	0.389567	0.344828	0.344828	0.669027	1.28096	1.38405
VC_1298	0.250962	0.298658	0.389567	0.176323	0.678072	0.978196	1.1177
VC_1321	0.238787	0.641546	0.536053	0.695994	0.910733	0.963474	1.01436
VC_1325	0.201634	0.604071	0.201634	0.641546	1.1635	1.70044	2.02857
VC_1327	0.214125	0.400538	0.238787	0.526069	0.757023	1.23879	1.46467
VC_1328	0.344828	0.505891	0.263034	0.298658	0.678072	0.956057	1.52607
VC_1332	0.594549	0.678072	0.432959	0.847997	1.58976	1.37851	1.31615
VC_1333	0.422233	0.31034	0.226509	0.214125	1.32769	1.28096	1.39506
VC_1334	0.475085	0.565597	0.411426	0.722466	1.86394	1.83188	1.72683
VC_1348	0.333424	0.356144	0.454176	0.422233	0.823749	1.37851	1.43296
VC_1362	0.0426443	0	-0.111031	0.286881	0.263034	1.04963	1.18269
VC_1369	0.545968	0.389567	0.545968	0.367371	0.536053	1.29866	1.60881
VC_1370	0.344828	0.389567	0.594549	0.226509	0.495695	0.731183	1.18903
VC_1394	0.189034	0.226509	0.389567	0.0426443	0.454176	1.02148	1.1177
VC_1396	0.0840643	0.0285692	0.321928	-0.176323	0.454176	1	1.1375
VC_1397	0.344828	0.411426	0.475085	0.378512	0.879706	1.53605	1.71809
VC_1398	0.124328	0.0285692	0.443607	0.367371	0.641546	1.63691	1.64155
VC_1399	0.238787	0.137504	0.613532	0.263034	0.925999	1.75702	1.79077
VC_1400	0.516015	0.464668	0.713696	1.1635	1.69599	2.59216	2.69377
VC_1401	0.298658	0.111031	0.443607	0.505891	0.941106	1.89142	1.97453
VC_1402	0.321928	0.226509	0.555816	0.925999	1.28688	2.32193	2.42492
VC_1403	0.799087	0.475085	1.0072	0.782409	1.53605	2.66448	2.76129
VC_1447	-0.411426	-0.765535	-0.565597	-0.695994	-0.918386	-1.32193	-1.37295
VC_1448	-0.344828	-0.765535	-0.575312	-1.14405	-1.24489	-1.48027	-1.82782
VC_1449	-0.356144	-1.43829	-0.584963	-1.88362	-1.85997	-1.81147	-2.02503
VC_1450	-0.422233	-1.57531	-0.704872	-1.84398	-1.98914	-1.66903	-2.3978
VC_1451	-0.432959	-1.28096	-0.815575	-1.46467	-1.58976	-1.51096	-1.77821
VC_1461	-0.367371	-0.344828	-0.526069	-0.137504	-0.687061	-0.948601	-1.10434
VC_1462	-0.0143553	-0.739848	-0.62293	-0.879706	-0.748461	-0.970854	-1.12433
VC_1506	0.275007	0.495695	0.367371	-0.0143553	0.344828	0.584963	1.0072
VC_1510	-0.189034	-0.970854	0.263034	-0.0143553	0.111031	1.1177	1.42761
VC_1511	0.0285692	-0.526069	0.594549	0.201634	0.367371	1.5509	1.91073
VC_1512	0.0565835	-0.485427	0.526069	0	0.176323	1.51602	1.79494
VC_1515	-0.124328	-0.687061	0.31034	-0.0426443	0.356144	1.5509	1.97085
VC_1516	-0.201634	-0.713696	0.464668	-0.0426443	0.31034	1.67356	1.83592
VC_1518	-0.0840643	-0.443607	-0.0565835	0.111031	0.454176	0.941106	1.16993
VC_1523	0.0976108	-0.31034	0.367371	0.163499	0.641546	1.37295	1.64155
VC_1524	0.111031	-0.201634	0.344828	0.0976108	0.669027	1.15056	1.46467
VC_1525	0.286881	0.286881	0.432959	0.464668	0.782409	1.18269	1.47508
VC_1539	0.378512	0.910733	0.790772	1.18269	1.54102	2.0072	2.12433
VC_1560	0.0426443	-0.111031	0.176323	0.189034	0.378512	0.925999	1.07724
VC_1577	-0.0840643	-0.0840643	-0.286881	-0.594549	-0.748461	-1.25096	-1.1635
VC_1578	-0.111031	-0.137504	-0.286881	-0.62293	-0.799087	-1.21412	-1.07724
VC_1579	-0.163499	-0.214125	-0.367371	-0.545968	-0.704872	-1.12433	-1.10434
VC_1588	0.286881	0.823749	0.555816	0.695994	1.52607	1.76129	2.42761
VC_1591	0.847997	1.56071	1.65535	1.3505	2.96162	3.14893	4.25323
VC_1599	0.378512	0.356144	0.765535	0.250962	0.83996	1	1.08406
VC_1641	0.594549	0.526069	0.757023	0.298658	0.739848	0.941106	1.11103
VC_1643	0.321928	0.286881	0.526069	0.495695	0.970854	1.69599	1.90304
VC_1663	0.263034	0.632268	0.782409	0.443607	0.918386	0.933573	1.1635
VC_1669	0.0565835	-0.124328	-0.226509	-0.400538	-0.85599	-1.1375	-1.05658
VC_1688	0.189034	0.604071	-0.422233	-0.238787	-0.0840643	-0.782409	-1.26903
VC_1692	0.176323	0.0143553	4.54782	0.201634	4.70321	4.97223	5.0365
VC_1693	0.464668	0.432959	5.28281	0.641546	5.45713	5.75462	5.66534
VC_1702	0.201634	-0.0426443	0.516015	0.0143553	0.641546	0.918386	1.01436
VC_1710	0.0976108	0.454176	0.432959	0.650765	1.11103	1.73552	2.02503
VC_1712	0.298658	0.903038	-0.333424	1.02857	0.344828	0.226509	0.411426
VC_1720	0.0840643	-0.263034	4.09845	0.250962	4.17871	4.27202	4.20006
VC_1726	0.137504	0.176323	0.238787	0.321928	0.713696	0.941106	1.05658
VC_1727	0.748461	0.594549	1.32769	1.04963	2.44361	3.09424	3.18587
VC_1740	0.250962	0.275007	0.238787	0.400538	0.659925	0.790772	1.15056
VC_1741	0.389567	0.238787	0.411426	0.669027	1.0072	1.45418	1.5656
VrrA	-0.941106	-0.475085	-1.1375	-1.82782	-1.53605	-1.82782	-1.78241
VC_1763	0.604071	0.526069	0.823749	0.226509	0.575312	0.83996	1.02857
VC_1771	0.321928	0.378512	0.545968	0.286881	0.678072	1	1.17632
VC_1794	0.464668	0.575312	0.739848	0.226509	0.831877	1.23266	1.15056
VC_1841	-0.214125	-0.31034	-0.214125	-0.485427	-0.731183	-0.956057	-1.22033
VC_1843	-0.189034	-0.286881	-0.275007	-0.189034	-0.526069	-0.713696	-1.01436
VC_1844	-0.189034	-0.250962	-0.214125	-0.333424	-0.650765	-0.83996	-1.07039
VC_1868	0.15056	0.298658	0.111031	0.298658	0.432959	1.29866	1.38405
VC_1872	0.333424	0.443607	0.485427	0.731183	1.18903	2.30159	2.42492
VC_1873	0.286881	0.389567	0.286881	0.613532	1.01436	2.08406	2.28096
VC_1874	0.422233	0.536053	0.505891	0.584963	0.903038	1.85599	1.91073
VC_1890	-0.0285692	-0.298658	-0.250962	-0.31034	-0.799087	-1.15056	-1.31034
VC_1933	0.286881	0.189034	0.422233	0.226509	0.555816	1.26903	1.5509
VC_1934	0.189034	0.0976108	0.367371	0.0143553	0.344828	0.963474	1.01436
VC_1952	0.163499	0.214125	0.137504	0.286881	0.495695	0.978196	1.0072
VC_1967	0.344828	0.124328	0.367371	0.0426443	0.495695	1.34483	1.46467
VC_1993	0.545968	0.722466	0.516015	0.669027	1.02857	1.38405	1.8953
VC_2008	0.0840643	0.15056	0.176323	0.485427	0.704872	1.1177	1.1635
VC_2011	0.321928	0.201634	0.970854	0.250962	1.0072	1.44361	1.51096
VC_2037	-0.124328	-0.263034	-0.263034	-0.333424	-0.782409	-0.871844	-1.16993
VC_2084	0.137504	0.263034	0.111031	0.443607	0.847997	1.18269	1.40054
VC_2085	0.163499	0.286881	0.111031	0.176323	0.632268	0.903038	1.18903
VC_2088	0.0426443	0.111031	0.189034	0.432959	0.815575	1.1635	1.36737
VC_2089	0.226509	0.298658	0.238787	0.678072	0.956057	1.33914	1.59932
VC_2090	0.201634	0.238787	0.344828	0.516015	0.933573	1.29866	1.63227
VC_2091	0.0426443	0.111031	0.263034	0.367371	0.807355	1.15704	1.40599
VC_2144	-0.0565835	0.0285692	0.201634	0.443607	0.704872	0.963474	1.03562
VC_2212	-0.443607	-0.31034	-1.20789	-0.613532	-1.79909	-2.87971	-2.62527
VC_2221	0.687061	0.0565835	0.925999	0.286881	1.23879	1.73552	2.10434
VC_2231	0.124328	0.201634	0.411426	0.367371	0.632268	0.847997	1.02148
VC_2275	0.0976108	-0.0285692	0.432959	0.378512	1.03562	1.54102	1.47508
Vcr082	0.464668	0.0143553	1.19535	-0.214125	0.641546	1.5656	1.40599
VC_2283	0.0565835	0.378512	-0.275007	-0.0426443	-0.62293	-1.09761	-1.01436
VC_2305	-0.356144	-0.545968	-0.555816	-0.992768	-1.45418	-1.90304	-2.03562
VC_2314	0.298658	0.650765	0.678072	0.0976108	0.526069	0.895303	1.30451
VC_2340	0.137504	0.15056	0.176323	0.15056	0.189034	1.20163	1.29866
VC_2341	0.0976108	0.584963	0.422233	0.632268	1.1375	1.66903	1.98185
VC_2357	0.565597	0.367371	0.594549	0.238787	0.432959	0.933573	1.37295
VC_2378	0.0143553	0.0703893	0.411426	0.748461	0.970854	1.33342	1.23266
VC_2423	0.31034	0.565597	0.863938	0.485427	1.31615	1.42223	1.90689
VC_2473	0.0703893	0	0.189034	-0.250962	0.263034	0.863938	1.04264
VC_2569	-0.250962	0.124328	0.163499	0.978196	0.659925	1.04963	0.62293
VC_2647	-0.584963	-0.695994	-1.25096	-1.20789	-2.28983	-2.93734	-3.40871
VC_2656	0.400538	0.687061	0.847997	1.09085	1.64155	1.88753	2.08746
VC_2657	0.321928	0.594549	0.584963	1.04264	1.49057	1.80323	2.06695
VC_2658	0.432959	0.516015	0.790772	1.04264	1.39506	1.93734	2.0635
VC_2659	0.15056	0.400538	0.443607	0.678072	1.02857	1.18903	1.43829
VC_2664	0.124328	-0.201634	0.545968	0.678072	1.18903	1.26903	0.9855
VC_2694	0.176323	0.871844	-0.526069	0.0840643	-0.0426443	-1.04264	-1.53605
VC_2698	0.378512	0.678072	0.704872	1.02857	1.27501	0.948601	1.1635
VC_2702	0.226509	0.422233	0.31034	0.918386	1.12433	1.33914	1.42761
VC_2705	0.226509	-0.0143553	0.111031	0.356144	0.0840643	0.495695	1.47508
VC_2745	-0.124328	-0.275007	-0.321928	-0.575312	-0.669027	-0.632268	-1.04264
VC_2758	0.0703893	0.0565835	0.0976108	0.555816	1.03562	1.50589	1.89918
VC_2759	-0.0285692	0	-0.0426443	0.214125	0.604071	0.807355	1.18269
VC_A0008	0.356144	0.526069	0.411426	0.831877	1.05658	1.46989	1.72683
VC_A0013	1.01436	1.16993	1.33914	1.21412	-0.333424	1.03562	1.26903
VC_A0014	1.0635	1.32193	1.30451	1.42761	-0.189034	1.15704	1.50589
VC_A0015	0.575312	0.871844	0.704872	0.83996	0.176323	0.687061	1.37851
VC_A0016	0.62293	0.704872	0.933573	0.799087	0.367371	1.1635	1.30451
VC_A0025	0.31034	0.485427	0.389567	0.695994	1.23266	1.15704	1.35614
VC_A0031	0.321928	0.505891	0.695994	0.739848	1.72683	2.88557	3.35332
VC_A0032	0.731183	1.09085	1.02148	1.26903	2.40327	3.63227	4.20711
VC_A0034	0.298658	0.163499	0.15056	0.659925	0.807355	1.67356	1.76129
VC_A0036	0	-0.0565835	-0.505891	-0.275007	-0.748461	-1.20163	-1.12433
VC_A0064	0.263034	0.669027	-0.485427	-0.0565835	-0.275007	-0.956057	-1.20789
VC_A0065	0.137504	0.659925	-0.505891	-0.250962	-0.411426	-1.22651	-1.20163
VC_A0066	0.137504	0.669027	-0.632268	-0.163499	-0.201634	-1.20163	-0.925999
VC_A0068	-0.389567	-1.82375	-1.1177	-2.25399	-2.82375	-2.63691	-4.02237
VC_A0074	-0.0285692	0.485427	-0.344828	0.176323	-0.879706	-1.07039	-1.02857
VC_A0075	0.0143553	0.584963	-0.321928	0.214125	-1.03562	-1.67807	-1.5008
VC_A0078	0.31034	0.356144	0.678072	0.163499	0.687061	0.83996	1.02857
VC_A0080	0.201634	0.378512	0.432959	0.0143553	0.748461	1.22033	1.46989
VC_A0087	-0.0426443	-0.526069	0	-0.713696	-1.02148	-1.36737	-1.43829
VC_A0088	-0.286881	-0.978196	-0.863938	-1.14405	-1.67356	-1.64155	-1.94111
VC_A0101	0.748461	1.85599	1.74416	1.82375	2.38957	2.49313	2.41414
VC_A0107	0.575312	-0.31034	1.29866	0.0565835	1.36177	2.74846	2.47768
VC_A0108	0.687061	-0.485427	1.40054	-0.298658	1.30451	2.80941	2.53356
VC_A0110	0.516015	-0.367371	0.790772	0.201634	0.739848	2.23573	1.99639
VC_A0114	-0.0976108	-0.584963	0.594549	0.286881	0.823749	1.42761	1.36737
VC_A0115	0.0285692	-0.704872	0.201634	-0.0976108	0.163499	1.1375	0.933573
VC_A0116	0.432959	0.0143553	0.678072	0.214125	0.739848	1.46467	1.33914
VC_A0119	0.432959	0.356144	0.650765	0.286881	0.389567	1.36177	1.03562
VC_A0120	0.31034	-0.0703893	0.454176	-0.0565835	0.505891	1.14405	1
VC_A0137	0.411426	0.799087	0.641546	0.790772	1.22033	1.04264	1.25701
VC_A0144	-0.0143553	-0.0565835	0.0143553	0	0.31034	0.992768	1.42761
VC_A0146	0.356144	0.31034	0.389567	0.584963	0.765535	1.23266	1.61353
VC_A0147	0.0426443	-0.238787	-0.0840643	0.0426443	0.0565835	0.584963	1.08406
VC_A0154	0.0703893	0	0.495695	0.238787	0.773996	1.32769	1.52105
VC_A0155	0.0976108	0.0426443	0.505891	0.298658	0.516015	1.1635	1.40599
VC_A0157	0.250962	0.189034	0.344828	0.367371	0.704872	1.40054	1.54597
VC_A0165	0.432959	0.659925	0.704872	0.887525	1.73552	2.14731	2.68482
VC_A0166	-0.298658	-0.163499	-0.545968	-1.07039	-1.29866	-1.31034	-1.41143
VC_A0193	-0.344828	-0.454176	-0.333424	-0.411426	-0.847997	-0.933573	-1.04264
VC_A0198	-0.464668	-0.286881	-0.831877	-0.895303	-1.36177	-1.51602	-1.45943
VC_A0205	0.275007	0.613532	0.454176	0.505891	1.1177	0.978196	1.0072
VC_A0211	0.176323	0.250962	0.111031	0.0565835	0.298658	0.970854	1.24489
VC_A0220	0.286881	0.321928	0.298658	0.356144	0.594549	0.847997	1.02148
VC_A0223	0.275007	-0.0143553	0.432959	0.31034	0.641546	1.848	1.88362
VC_A0235	0.0426443	-0.443607	0.0285692	-0.739848	-0.903038	-1.02148	-1.39506
VC_A0236	0	-0.495695	-0.0840643	-0.713696	-0.9855	-0.978196	-1.29278
VC_A0249	0.333424	0.555816	0.757023	0.831877	1.0635	1.22651	1.5509
VC_A0268	0.464668	0.238787	0.731183	0.124328	0.765535	1.81147	1.79909
VC_A0269	0.62293	0.226509	0.831877	0.526069	1.15704	2.29278	2.27798
VC_A0281	0.941106	1.7866	1.8953	1.94486	2.61824	2.86394	3.00899
VC_A0294	0.669027	0.773996	1.29278	0.505891	1.46989	1.64616	1.86394
VC_A0295	0.163499	0.163499	0.584963	0.137504	1.16993	1.33342	1.56071
VC_A0299	0.555816	0.594549	0.963474	0.226509	1.02857	1.60881	1.73985
VC_A0300	0.516015	0.495695	0.895303	0.176323	1.02148	1.5008	1.58015
VC_A0301	0.443607	0.356144	0.594549	0.0143553	0.659925	0.933573	1.12433
VC_A0302	0.189034	0.454176	0.613532	0	0.773996	1.26903	1.27501
VC_A0303	0.495695	0.238787	0.765535	0.263034	0.807355	1.43296	1.58015
VC_A0304	0.669027	0.516015	1.20163	0.454176	1.18903	1.67356	1.73552
VC_A0306	0.505891	0.286881	0.739848	-0.124328	0.739848	1.5656	1.15056
VC_A0307	0.584963	0.454176	0.85599	0.163499	1.07724	1.58976	1.76129
VC_A0308	0.495695	0.443607	0.879706	0.275007	0.948601	1.43296	1.64155
VC_A0309	0.432959	0.298658	0.823749	0.201634	0.918386	1.34483	1.48543
VC_A0310	0.367371	0.422233	0.933573	0.0703893	1	1.43296	1.53605
VC_A0313	0.594549	0.176323	0.815575	0.111031	0.62293	1.04963	1.22033
VC_A0317	0.695994	0.713696	0.799087	0.367371	1.02148	1.52105	1.74846
VC_A0322	0.333424	0.275007	0.678072	0.201634	0.713696	1.02857	1.15704
VC_A0325	0.695994	0.238787	0.895303	0.0565835	0.807355	1.51096	1.79077
VC_A0330	0.333424	-0.0840643	0.799087	-0.15056	0.863938	1.56071	1.46467
VC_A0331	0.516015	-0.0840643	0.85599	-0.189034	1	1.74416	1.62761
VC_A0337	0.214125	0.137504	0.594549	-0.367371	0.475085	1.20789	1.23266
VC_A0338	0.713696	0.124328	1.02857	0.226509	0.948601	1.53605	1.62293
VC_A0339	0.910733	0.356144	0.847997	0.443607	0.918386	2.19219	1.97453
VC_A0340	0.485427	0.0143553	0.62293	-0.275007	0.526069	1.17632	1.09085
VC_A0345	0.367371	0.0565835	0.704872	-0.286881	0.594549	1.23879	1.17632
VC_A0346	0.9855	1.42223	2.22033	1.79909	3.43829	3.87184	3.82171
VC_A0350	0.526069	0.432959	0.687061	-0.0703893	0.650765	1.28688	1.34483
VC_A0351	0.454176	0.0840643	0.678072	0.0143553	0.650765	1.55582	1.50589
VC_A0354	0.454176	0.344828	0.847997	-0.0426443	0.731183	1.63691	1.62293
VC_A0355	0.526069	0.298658	0.62293	-0.0976108	0.367371	1.28688	1.11103
VC_A0357	0.555816	0.124328	0.879706	-0.163499	0.632268	1.48027	1.26303
VC_A0367	0.713696	1.11103	1.36177	1.09761	2.14405	2.58256	2.72683
VC_A0368	0.722466	0.790772	1.25701	0.604071	1.74416	2.25701	2.31034
VC_A0374	0.555816	0.0285692	0.757023	-0.0285692	0.687061	1.46467	1.37851
VC_A0380	0.400538	0.0565835	0.722466	0.176323	0.516015	1.36177	1.26303
VC_A0382	0.344828	0.163499	0.411426	0.0840643	0.516015	1.04264	1.25701
VC_A0396	0.31034	0.189034	1.04963	0.298658	1.27501	1.45418	1.31034
VC_A0397	0.111031	0.0840643	1.03562	0.250962	1.28096	1.45418	1.29866
VC_A0398	0.604071	0.163499	1.20163	0.378512	1.42761	1.68257	1.65535
VC_A0399	0.321928	0.0840643	0.863938	0.124328	1.04264	1.44361	1.3505
VC_A0405	0.956057	0.765535	0.9855	0.367371	0.739848	1.11103	1.5509
VC_A0406	0.594549	0.214125	0.713696	0.0565835	0.526069	1.18903	1.28096
VC_A0409	0.536053	0.214125	0.765535	-0.0143553	0.782409	1.1635	1.12433
VC_A0410	0.536053	0.389567	0.722466	-0.111031	0.704872	1.09085	1.4489
VC_A0414	0.516015	0.226509	0.584963	-0.15056	0.443607	0.963474	1.1177
VC_A0415	0.422233	0.238787	0.238787	-0.111031	0.263034	0.903038	1.02857
VC_A0419	0.333424	0.0840643	0.584963	-0.176323	0.321928	0.992768	1.01436
VC_A0431	0.505891	-0.0565835	0.765535	-0.565597	0.526069	1.19535	1.01436
VC_A0439	0.454176	0.344828	0.475085	0.111031	0.669027	0.536053	1.17632
VC_A0440	0.464668	0.238787	0.757023	0.0565835	0.879706	1.29278	1.43829
VC_A0441	0.536053	0.263034	0.731183	0.0976108	0.831877	1.51096	1.45943
VC_A0442	0.659925	0.475085	0.963474	0.0426443	0.910733	1.45943	1.49057
VC_A0443	0.389567	0.137504	0.526069	-0.15056	0.367371	0.978196	1.0072
VC_A0446	0.903038	1.51096	1.81967	1.76129	2.47249	2.68482	2.42761
VC_A0447	0.545968	0.411426	1.18903	0.464668	1.54597	1.98914	1.78241
VC_A0450	0.594549	-0.0840643	0.555816	0.344828	0.823749	1.5509	1.40054
VC_A0451	0.321928	-0.111031	0.464668	-0.298658	0.731183	1.21412	1
VC_A0457	0.238787	-0.0703893	0.367371	0	0.464668	1.02148	0.925999
VC_A0458	0.443607	0.0143553	0.713696	-0.275007	0.565597	1.15704	1.18903
VC_A0459	0.790772	0.176323	0.9855	-0.124328	0.536053	1.54597	1.70487
VC_A0464	0.505891	0.0840643	0.815575	-0.124328	0.871844	1.37851	1.40599
VC_A0484	0.443607	0.0565835	0.613532	-0.111031	0.411426	1.14405	0.978196
VC_A0485	0.15056	0.356144	0.765535	-0.189034	0.536053	1.18269	1.09761
VC_A0522	0.286881	0.555816	0.443607	0.31034	0.773996	0.941106	1.29278
Vcr098	0.263034	-0.298658	0.757023	-0.495695	0.31034	0.903038	1.32193
VC_A0539	0.0976108	-0.250962	0.333424	0.863938	0.731183	0.895303	1.33342
VC_A0542	0.485427	0.895303	1.12433	0.941106	1.54102	1.66448	1.90689
VC_A0557	0.378512	0.748461	0.748461	0.443607	0.918386	1.25701	1.43829
VC_A0574	0.176323	0.226509	0.454176	0.464668	0.757023	1.07039	1.16993
VC_A0576	-0.0976108	0.400538	-0.790772	-0.790772	-0.933573	-2.10098	-2.40327
VC_A0594	0.495695	1.22033	1.1375	1.02148	1.9855	2.16672	2.78869
VC_A0625	-0.176323	0.641546	-0.925999	-0.555816	-0.594549	-1.22651	-1.54597
VC_A0628	0.604071	0.201634	1.0072	-0.263034	0.831877	1.47508	1.57046
VC_A0638	0.411426	0.411426	0.505891	0.632268	0.871844	1.41143	1.5008
VC_A0639	0.275007	0.286881	0.678072	0.757023	1.22651	1.77821	1.85599
VC_A0644	0.333424	-0.0703893	0.411426	0.422233	0.83996	1.3505	1.44361
VC_A0645	0.432959	-0.189034	0.641546	-0.111031	0.226509	1.08406	1.25096
VC_A0658	0.298658	0.584963	0.641546	0.790772	1.38957	2.0072	2.14078
VC_A0676	-0.536053	0.0976108	-0.0285692	0.0976108	0.847997	1.02857	1.1375
VC_A0688	0.432959	0.389567	0.807355	0.739848	1.93357	5.11353	5.1639
VC_A0689	0.263034	0.263034	1.11103	0.214125	2.22959	5.57259	5.55949
VC_A0690	0.659925	0.765535	2.0072	1.54102	3.73335	7.19012	7.16712
VC_A0691	1.26903	1.09761	2.31325	1.5509	3.93168	7.45763	7.40497
VC_A0697	0.454176	1.1635	0.941106	0.863938	1.53605	1.65992	1.9222
VC_A0699	0.495695	0.879706	0.871844	0.823749	1.41684	2.01436	2.20789
VC_A0719	0.275007	0.0426443	0.226509	0.526069	0.526069	0.963474	1.1177
VC_A0720	0.111031	0.189034	0.263034	0.356144	0.378512	1.18903	1.28096
VC_A0729	0.238787	0.226509	0.111031	0.505891	0.62293	0.895303	1.31034
VC_A0730	0.226509	0.333424	0.31034	0.15056	0.422233	0.748461	1.19535
VC_A0738	0.739848	0.298658	0.807355	0.757023	1.24489	2.26604	2.61824
VC_A0743	-0.214125	-0.941106	-0.263034	-1.16993	-1.26303	-0.275007	-1.1375
VC_A0757	-0.124328	-0.201634	-0.411426	-0.545968	-0.678072	-1.05658	-0.963474
VC_A0758	-0.124328	-0.189034	-0.321928	-0.432959	-0.669027	-1.04264	-0.941106
VC_A0759	-0.15056	-0.275007	-0.344828	-0.545968	-0.933573	-1.23879	-1.18903
VC_A0773	-0.214125	-0.454176	-0.495695	-0.443607	-0.695994	-1.01436	-1.09761
VC_A0801	-0.214125	-0.226509	-0.411426	-0.298658	-0.887525	-1.01436	-1.08406
VC_A0803	0.201634	-0.0143553	0.250962	0.367371	0.659925	1.40599	1.50589
VC_A0819	0.321928	-0.189034	0.879706	0.807355	1.87184	1.73118	1.72247
VC_A0820	0.356144	-0.0143553	0.863938	1.19535	2.20477	2.14405	2.06005
VC_A0821	0.454176	0.238787	0.871844	0.963474	1.79494	1.88362	1.71809
VC_A0829	0.0703893	-0.0565835	0.0840643	0.389567	0.495695	0.910733	1.0072
VC_A0843	0.367371	0.321928	0.475085	0.584963	1.04264	1.42761	1.66903
VC_A0848	0.263034	0.389567	0.400538	0.321928	0.475085	1.29866	1.51602
VC_A0860	0.757023	1.02857	0.963474	1.15704	0	0.731183	1.03562
VC_A0864	-0.226509	0.263034	-0.790772	-0.250962	-1.51096	-1.48543	-1.24489
VC_A0865	0.214125	0.111031	0.0703893	0.275007	0.298658	1.23266	1.05658
VC_A0867	0.0143553	0.111031	0.367371	0.124328	0.495695	0.887525	1.05658
VC_A0877	0.526069	0.678072	0.956057	0.83996	2.27798	3.0072	4.22574
VC_A0882	0.321928	0.516015	1.17632	0.454176	2.10434	4.42694	4.54164
VC_A0883	0.263034	0.31034	0.613532	0.454176	1.38957	3.26754	3.38405
VC_A0884	0.189034	0.189034	0.422233	-0.0565835	0.495695	1.5656	1.63227
VC_A0888	0.0143553	1.09761	0.0565835	0.83996	0.895303	0.137504	0.765535
VC_A0895	0.356144	0.286881	0.454176	0.575312	0.831877	1.70044	1.82782
VC_A0899	0.847997	1.08406	1.16993	0.659925	-0.62293	-0.333424	-0.201634
VC_A0906	0.238787	0.31034	0.214125	0.594549	0.505891	1.09761	1.07724
VC_A0907	-0.0285692	-0.0565835	-0.214125	-0.250962	-0.356144	-0.970854	-1.02857
VC_A0923	-0.226509	-0.0285692	-0.863938	-0.124328	-0.941106	-1.79494	-1.71809
MicX	-0.0426443	-0.443607	-0.0565835	-0.895303	-0.757023	-0.963474	-1.07039
VC_A0943	0.918386	1.36737	1.21412	1.30451	0.137504	0.604071	0.963474
VC_A0944	0.887525	1.42761	1.23879	1.41684	0.0285692	0.765535	0.963474
VC_A0945	0.879706	1.38957	1.38957	1.59455	0.214125	1.16993	1.51096
VC_A0946	0.963474	1.28096	1.38957	1.60881	0.378512	1.09761	1.1635
VC_A0952	-0.189034	-0.731183	-0.799087	-1.81558	-2.58976	-2.75061	-3.28392
VC_A0957	-0.31034	-0.344828	-0.176323	-0.321928	0.0703893	1.01436	2.17632
VC_A0958	0.250962	0.137504	0.367371	0.176323	0.879706	1.4957	1.78241
VC_A0960	0.163499	0.0565835	-0.111031	-0.286881	-0.757023	-1.30451	-1.20163
VC_A0965	0.356144	0.650765	0.823749	0.695994	1.19535	2.0072	2.23573
VC_A0976	0.275007	0.731183	-0.555816	-0.226509	-0.201634	-0.823749	-1.27501
VC_A0977	0.0285692	0.454176	-0.565597	-0.344828	-0.163499	-0.85599	-1.4489
VC_A0978	0.137504	0.176323	0.298658	0.111031	0.263034	1.05658	1.39506
VC_A0979	-0.389567	-0.464668	-0.432959	-0.0285692	-0.333424	0.83996	1.26903
VC_A0980	0.286881	0.189034	0.31034	0.0703893	0.555816	1.68706	1.97085
VC_A0981	0.226509	0.286881	0.62293	0.411426	0.879706	2.40599	2.61353
VC_A0983	-1.58976	-2.17313	-0.887525	-0.871844	-1.51602	-2.04264	-1.75702
VC_A0984	-1.73552	-2.33342	-1.02148	-1.04264	-1.73985	-2.11103	-2.0635
VC_A0985	-1.38405	-2.0321	-0.83996	-0.863938	-1.23266	-1.52105	-1.40054
VC_A0988	0.124328	0.298658	0.250962	0.62293	0.659925	1.30451	1.37851
VC_A0998	0.678072	0.176323	-0.111031	1.1375	0.189034	0.773996	0.831877
VC_A1015	-0.0840643	-0.0976108	0.378512	0.367371	0.432959	0.831877	1.22033
VC_A1028	1.91839	2.66448	2.81967	2.76129	0.378512	2.10098	2.75702
VC_A1029	0.443607	0.321928	0.722466	0.516015	0.584963	1.02148	0.933573
VC_A1033	0.15056	0.111031	0.238787	0.298658	0.526069	0.83996	1.01436
MtlS	-0.389567	-0.910733	-0.432959	-1.36177	-0.799087	-1.0635	-1.08406
VC_A1054	0.650765	0.263034	0.286881	0.650765	0.594549	1.31615	1.43296
VC_A1056	0.0285692	0.356144	0.0143553	0.443607	0.226509	0.575312	1.1375
VC_A1070	-0.163499	0.0976108	-0.604071	-0.378512	-1.02148	-2.65306	-2.39506
VC_A1071	0.0143553	-1.0635	-0.432959	-1.23266	-1.33914	-0.910733	-1.43829
VC_A1072	-0.137504	-1.04264	-0.321928	-1.27501	-1.29278	-1.04264	-1.40054
Vcr107	0.0426443	4.16672	1.12433	3.29866	3.71039	0.536053	3.60763
VC_A1086	0.526069	0.298658	0.659925	0.594549	1.05658	1.79494	1.90304
VC_A1087	0.333424	0.275007	0.584963	0.214125	0.464668	1.28096	1.54102
VC_A1088	0.432959	0.516015	0.765535	0.356144	0.757023	1.50589	1.64616
VC_A1090	0.321928	0.298658	0.887525	0.555816	1.36737	2.04963	2.21101
VC_A1091	0.575312	0.475085	1.05658	0.847997	1.3505	2.3505	2.39232
VC_A1092	0.584963	0.604071	1.04264	0.790772	1.74846	2.7137	2.62059
VC_A1094	0.367371	0.454176	0.731183	0.632268	1.53107	2.58736	2.70266
VC_A1095	0.871844	0.871844	1.41143	1.25701	1.97085	2.93923	3.09085

## Sheet: Legend
	highly regulated but not covered by our clustering
	Biofilm
	c-di-GMP
	Chemotaxis
	Iron
	Multiddrug efflux
	Regulator
	Sugar
	Type II/IV/VI secretion system
	Virulence
	VSP-1/VSP-2
	RTX toxin
	Fatty acid metabolism
	Polymyxin B resistance
